# Supplementary material for: A Physiologically Based Pharmacokinetic and Pharmacodynamic Model of the CYP3A4 Substrate Felodipine for Drug–Drug Interaction Modeling
Source: Pharmaceutics. 2022 Jul 15;14(7):1474. doi: 10.3390/pharmaceutics14071474 (PMC9322514; doi:10.3390/pharmaceutics14071474)
Supplement: Supplementary file 1 [file pharmaceutics-14-01474-s001.zip]

Archive with 1 entries (1 files):
- pharmaceutics-1794012-supplementary.pdf
